# Supplementary material for: A link between central kynurenine metabolism and bone strength in rats with chronic kidney disease
Source: PeerJ. 2017 Apr 20;5:e3199. doi: 10.7717/peerj.3199 (PMC5401623; doi:10.7717/peerj.3199)
Supplement: Data S1 [file peerj-05-3199-s006.xlsx]

## Sheet: Row data
Number of rats	Group	Final body weight, g	Creatinine, mg/dL	Blood urea nitrogen, mg/dL	Phosphorus, mg/dL	Calcium, mg/dL	PTH, pg/mL	ALP serum, U/	TRACP 5b serum, U/L	TRP serum, µM	KYN serum, µM	3HK serum, nM	KYN/TRP serum	3HK/KYN serum	Stiffness, N/mm	Yield load, N	Displacement at the yield load, µm	Ultimate load, N	Displacement at the ultimate load, µm	Work to fracture, mJ	Tibial weight, mg	Tibial length, mm	Anterior-posterior periosteal diameter, mm	Medial-lateral periosteal diameter, mm	Anterior-posterior endosteal diameter, mm	Medial-lateral endosteal diameter, mm	Wall thickness, mm	Cortical index, % x10-3	Cross-sectional area, mm2	Cross-sectional moment of inertia, mm4	Mean relative wall thickness, x10-3	Archimedes’ density, g/cm3	TRP cerebellum, nmol/g	TRP brainstem, nmol/g	TRP frontal cortex, nmol/g	TRP hypothalamus, nmol/g	TRP striatum, nmol/g	KYN cerebellum, nmol/g	KYN brainstem, nmol/g	KYN frontal cortex, nmol/g	KYN hypothalamus, nmol/g	KYN striatum, nmol/g	3HK cerebellum, nmol/g	3HK brainstem, nmol/g	3HK frontal cortex, nmol/g	3HK hypothalamus, nmol/g	3HK striatum, nmol/g	KYN/TRP cerebellum	KYN/TRP brainstem
1	Sham	287	0.28	48	6.4	6.2	350.845	72	150.32	67.98	2.83	5.86	0.0416299	2.07067	116.98	58.85	0.5	65.3	0.6	20	387	34.96	2.26	3.02	1.97	2.73	0.145	9.60265	1.13597	0.686312	0.126718	1.33	7.3512	15.1312	19.6236	20.0729	9.27068	0.6214	0.5975	0.7648	0.5975	0.5497	0.28804	0.111938	0.238203	2.1698	0.368946	0.0845304	0.0394879
2	Sham	283	0.33	49	9.70711	6.25	257.94	35.841	168.96	77.81	1.96	8.26	0.0251896	4.21429	110.56	57.52	0.57	60.5	0.9	40	371	35.3	2.03	2.98	1.59	2.54	0.22	14.7651	1.57848	0.72215	0.224979	1.26	21.4614	16.7648	18.2351	24.1569	18.4393	1.8957	0.5975	0.4302	0.9799	0.6214	0.116415	0.154922	1.94234	1.35131	4.73182	0.0883306	0.0356401
3	5/6 Nx	263	0.5	78	4.95816	9.77	452.36	65.249	194.56	81.08	5.78	12.36	0.0712876	2.13841	120.35	55.64	0.46	64.3	0.9	40	381	32.48	2.16	3.13	1.53	2.5	0.315	20.1278	2.3046	1.10828	0.331882	1.273	1.81738	4.20652	1.81738	9.45446	2.61376	2.5334	1.9359	2.4856	1.9598	1.0038	0.150444	0.310739	6.28462	1.59489	1.02177	1.39398	0.460214
4	Sham	263	0.32	46	8.4	4.5	184.97	28.489	141.92	74.21	2.02	9.12	0.0272201	4.51485	101.38	60.46	0.6	86.6	0.9	40	451	34.05	2.26	2.77	1.81	2.32	0.225	16.2455	1.61788	0.893801	0.221292	1.453	11.4352	11.5986	12.5787	13.518	13.2526	0.7409	0.5975	0.478	0.4063	0.5497	0.212234	0.277605	1.20445	1.29937	5.90493	0.0647912	0.051515
5	5/6 Nx	263	0.46	68	3.13	4.23	359.765	80.872	301.04	79.17	5.05	14.91	0.0637868	2.95248	119.12	53.28	0.45	73.6	0.8	30	426	32.88	2.54	3.08	1.99	2.53	0.275	17.8571	2.18897	1.49809	0.246887	1.231	1.96032	3.55308	1.87864	3.10384	2.81796	1.9598	1.2428	3.1787	1.7447	2.3422	0.313425	0.2588	2.8065	2.17696	1.08266	0.999735	0.349781
6	5/6 Nx	246	0.59	78	7.8	3.9	485.2	74.439	165	45.9	3.11	29.3	0.067756	9.42122	116.42	52.97	0.45	63.9	0.7	30	368	33.07	2.21	3.1	1.87	2.76	0.17	10.9677	1.32649	0.756189	0.152503	1.452	3.49182	8.84186	1.69486	2.8588	2.32788	1.6252	2.7485	1.7208	1.9598	1.6491	0.112833	0.287456	11.3137	1.67713	2.20093	0.465431	0.310851
7	5/6 Nx	265	0.41	62	3.9	6.5	340.01	58.816	142.56	80.54	5.16	20.49	0.0640675	3.97093	128.38	50.38	0.39	67.3	0.9	40	378	32.57	2.26	3.07	1.68	2.49	0.29	18.8925	2.16267	1.15939	0.289085	1.45	0.6126	1.89906	1.38856	2.32788	0.93932	1.6491	1.3623	1.3862	1.4579	1.7447	0.19788	0.70325	1.80323	0.54708	6.37678	2.69197	0.717355
8	5/6 Nx	276	0.56	102	3.92469	4.16	556.21	37.679	199.84	63.1	4.29	22.8	0.0679873	5.31469	153.08	50.55	0.33	77.4	1	50	415	33.28	2.4	2.9	1.94	2.44	0.23	15.8621	1.74772	1.09283	0.212819	1.363	1.00058	2.26665	1.34028	2.30607	1.326	1.4101	1.4476	1.22012	1.15808	1.551	0.18915	0.41516	5.03915	1.57043	6.87051	1.40928	0.638652
9	Sham	287	0.28	62	7.02929	7.3	144.635	90.981	153.36	87.63	2.68	6.39	0.0305831	2.38433	78.3	50.96	0.65	58.6	0.8	20	395	35.42	2.28	3.14	1.83	2.69	0.225	14.3312	1.75565	1.0171	0.206594	1.353	13.518	11.5986	11.7619	14.6616	12.8442	1.1472	0.6214	0.6453	0.3824	0.5258	0.233726	0.225666	2.00592	0.897291	1.5125	0.0848644	0.0535756
10	5/6 Nx	271	0.77	82	7.4	4.5	325.5	69.844	154.4	105.11	4.9	16.4	0.0466178	3.34694	122.57	51.03	0.42	72.6	0.8	40	437	32.78	2.3	3.36	1.81	2.87	0.245	14.5833	1.98864	1.17077	0.220725	1.436	0.55188	1.35999	0.61101	2.5545	1.248	1.57168	0.99264	1.48896	1.034	1.17876	0.14259	0.48112	7.57473	1.48604	3.11952	2.84787	0.729888
11	Sham	266	0.3	50	3.20084	1.74	184.165	58.816	205.52	90.36	2.84	7.32	0.0314298	2.57746	90.75	47.98	0.53	49.6	0.6	10	378	34	2.31	3.8	1.88	3.37	0.215	11.3158	1.91728	1.19947	0.17816	1.305	12.2316	12.4562	2.32788	14.6616	11.9661	0.8843	0.9082	1.673	1.912	0.6214	0.11552	0.26865	8.80097	0.736997	4.52496	0.0722965	0.0729115
12	5/6 Nx	348	0.65	58	8.17992	2.54	365.1	28.489	151.28	80.81	3.87	12.32	0.0478901	3.18346	167.99	71.98	0.43	92	0.6	30	438	31.66	2.44	3.43	1.83	2.98	0.235	13.6232	1.94806	1.16343	0.207274	1.252	16.4776	9.40167	1.02492	16.8323	14.3095	2.9986	0.90992	0.59972	1.32352	1.8612	0.17955	0.22005	5.82525	0.40905	3.3345	0.181981	0.0967828
13	5/6 Nx	336	0.56	71	4.45607	4.51	765.32	32.165	131.6	65.79	3.5	14.6	0.0531996	4.17143	195.73	64.02	0.47	82.5	0.8	30	568	39.56	2.28	3.32	1.63	2.59	0.325	18.8088	2.27022	1.18531	0.299879	1.843	13.1466	12.8115	3.66606	13.4816	14.7037	1.81984	1.32352	2.8952	0.74448	2.068	0.22005	0.4185	11.6735	0.50085	5.0733	0.138427	0.103307
14	Sham	271	0.35	48	5.66946	5.28	256.765	90.171	200.88	67.43	3.31	6.43	0.0490879	1.9426	135.02	52.85	0.39	65.9	0.7	30	385	32.89	2.27	3.05	1.83	2.61	0.22	14.4262	1.68555	0.965587	0.20451	1.807	10.2508	11.4148	2.51166	13.4568	10.8226	0.9799	1.3623	2.1271	0.6453	0.8843	0.10746	0.145071	6.6061	0.915201	3.2032	0.0955922	0.119345
15	Sham	262	0.29	46	3.53556	7.74	264	55.14	191	75.89	2.03	13.6	0.0267492	6.69951	127.8	48.46	0.38	67.5	1.1	50	363	33.06	2.51	3.31	2.09	2.89	0.21	12.6888	1.78038	1.27357	0.173143	1.213	11.9661	10.4346	0.83722	13.028	9.65866	0.5736	0.9082	1.4818	1.0038	0.5736	0.16119	0.167459	8.70157	1.20176	1.33609	0.0479353	0.0870372
16	Sham	390	0.38	38	4.10042	8.66	284.99	34.003	103.12	55.69	1.99	9.25	0.0357335	4.64824	148.08	56.64	0.38	97.4	0.8	40	547	39.05	2.22	3.75	1.78	3.31	0.22	11.7333	1.91006	1.0971	0.190061	1.574	13.2845	15.5315	50.2605	19.6903	21.3065	1.49492	1.50964	1.53032	0.64108	1.46828	0.19497	0.38994	8.25179	1.15915	9.83095	0.112531	0.0971987
17	5/6 Nx	316	0.61	77	6.56904	3.18	368.135	39.517	144.64	71.8	1.62	10.54	0.0225627	6.50617	184.02	71.14	0.39	89.3	0.7	40	470	34.32	2.69	3.45	1.89	3.6	0.31	14.2857	2.86839	1.9888	0.242063	1.887	16.3396	16.4184	4.12	16.6352	16.0834	1.30284	0.59972	2.64704	0.9306	1.38556	0.1917	0.24975	21.708	1.0557	7.0281	0.0797352	0.0365272
18	Sham	366	0.44	39	6.98745	5.5	330.36	15.623	164.8	94.19	1.41	4.79	0.0149697	3.39716	130.54	59.9	0.46	71	0.6	20	471	36.95	2.06	4.01	1.49	3.44	0.285	14.2145	2.46098	1.16157	0.274124	1.626	27.2983	20.3407	17.9361	32.2061	27.4954	1.69576	3.43288	2.068	1.79916	2.1714	0.24056	0.25317	3.10303	1.02141	3.28733	0.0621195	0.168769
19	5/6 Nx	342	0.74	58	1.12971	4.75	507.825	29.408	262.24	74.26	2.41	9.65	0.0324535	4.00415	200.9	69.66	0.35	92.2	0.7	50	479	32.92	2.49	3.4	1.81	3.01	0.345	18.6486	2.98449	1.96073	0.305226	1.632	16.3396	4.6176	3.8272	18.8032	20.6128	1.05468	0.65592	1.9131	1.88577	1.42116	0.13635	0.33345	14.3559	0.6426	2.81745	0.0645475	0.142048
20	Sham	402	0.41	42	8.98	4.14	341.86	22.056	105.68	52.42	1	7.25	0.0190767	7.25	208.02	62.53	0.3	106	0.6	30	508	35.38	2.37	3.76	1.83	3.22	0.27	14.3617	2.3696	1.48755	0.231392	1.345	15.3147	15.5906	57.159	15.8271	13.6393	0.78584	0.68244	2.44024	0.74448	1.11672	0.12222	0.75757	14.5015	0.58879	0.17751	0.0513129	0.0437725
21	Sham	400	0.44	37	6.61088	5.58	437.375	45	167.2	104.01	1.92	7.28	0.0184598	3.79167	157.77	63.74	0.41	94.7	0.7	40	612	40.22	2.44	3.51	1.86	2.93	0.29	16.5242	2.44496	1.57662	0.25489	1.537	17.9558	1.49796	21.681	19.4932	40.8194	1.19944	0.22748	2.35752	0.88924	1.77848	0.12416	0.20855	10.2791	0.40934	0.38412	0.0667995	0.15186
22	5/6 Nx	309	0.76	91	5.33473	3.64	862.785	31.246	147.12	82.45	2.64	19.2	0.0320194	7.27273	203.91	68.51	0.34	97.6	0.8	60	558	37.96	2.26	3.43	1.82	3.03	0.389	16.5289	2.56695	1.62787	0.263845	1.83	15.4336	6.344	2.2464	22.023	16.2448	2.62368	0.68325	3.74421	1.06587	1.17519	0.1458	0.13635	4.78845	1.161	5.22585	0.169998	0.1077
23	Sham	400	0.47	42	6.11	6.4	356.91	35	145	73.86	2.07	8.24	0.028026	3.98068	224.28	59.6	0.27	111	0.7	40	452	26.49	2.23	2.9	1.84	2.51	0.195	13.4483	1.45115	0.810694	0.183668	1.911	25.6033	25.0317	14.9796	27.6728	25.0317	1.3442	2.66772	2.85384	0.84788	1.42692	0.10185	0.20467	7.4399	0.66736	0.7663	0.0525011	0.106574
24	5/6 Nx	338	0.65	85	4.26	4.01	514.15	24.813	168.56	72.62	2.27	15.71	0.0312586	6.9207	198.02	68.02	0.34	96.2	0.6	30	635	39.87	2.43	3.5	1.84	2.68	0.32	19.2771	2.59238	1.66542	0.293316	1.556	11.5232	15.4544	0.63	14.6432	15.5584	1.69446	2.02242	1.83111	1.31184	1.39383	0.1593	0.30915	12.042	1.1907	2.5137	0.147048	0.130864
25	Sham	438	0.43	44	5.80753	4.45	452.575	34.003	199	45.32	1.4	8.04	0.0308914	5.74286	219.6	70.76	0.32	79.2	0.4	10	491	33.87	2.41	3.42	2.01	3.02	0.2	11.6959	1.70502	1.14548	0.165728	1.345	11.3924	11.5106	13.2057	12.1019	14.4277	1.01332	1.07536	1.3442	2.2748	1.38556	0.01	0.35696	9.11315	0.72944	0.65475	0.0889472	0.0934231
26	5/6 Nx	354	0.68	92	7.8	4.8	701.645	41.137	181.84	68.8	2.3	9.74	0.0334302	4.23478	156.6	61.55	0.39	84.6	0.6	30	574	39.88	2.35	3.44	1.77	3.18	0.265	14.2857	2.27995	1.3495	0.233051	1.943	3.0368	2.8288	0.7	2.5792	5.096	2.84232	2.32305	3.49824	1.25718	3.30693	0.243	0.39825	9.4608	2.60145	1.73745	0.935959	0.821214
27	Sham	345	0.31	47	6.2	5.4	354.78	33.084	127.12	64.43	1.34	7.74	0.0207978	5.77612	138.25	68.63	0.5	75.8	0.6	20	411	37.47	2.18	3.34	1.68	2.84	0.25	14.9701	1.97035	1.03703	0.236838	1.442	14.8613	21.4839	11.0376	12.2793	17.0886	0.88924	2.35752	3.3088	0.74448	1.48896	0.10573	0.3686	11.7418	0.13386	2.44537	0.0598358	0.109734
28	5/6 Nx	348	0.67	85	6.50628	3.83	838.265	42.274	183.2	47.78	2.78	14.3	0.0581833	5.14388	181.59	72.42	0.4	94.4	0.7	40	513	34.72	2.48	3.48	2.04	3.16	0.24	13.1868	2.14022	1.54172	0.193596	1.655	0.7488	2.1008	0.81	0.6864	2.8288	2.51436	2.35038	4.81008	0.5466	3.79887	0.3105	0.43605	9.8226	0.89775	4.8195	3.35785	1.1188
29	5/6 Nx	334	0.82	76	9.43515	4.31	418.38	22.975	218.24	68	1.14	11.49	0.0167647	10.0789	171.02	67.15	0.39	93.8	0.9	50	493	37.7	2.39	3.52	1.72	2.31	0.34	22.7425	2.5142	1.45124	0.344861	1.675	1.2896	4.8256	3.4528	4.0144	1.8304	3.71688	3.25227	7.76172	5.466	2.733	0.4185	0.3753	6.264	1.8711	3.7719	2.8822	0.673962
30	Sham	388	0.47	48	6.27615	8.84	386.26	36.76	146.48	76.71	1.53	12.5	0.0199452	8.16993	98.49	62.58	0.64	76.3	0.8	30	502	37.95	2.26	3.02	1.8	2.56	0.23	15.2318	1.7405	0.977839	0.217622	1.643	13.8364	17.9952	10.4463	21.9964	5.40054	0.86856	0.78584	1.61304	1.17876	1.36488	0.002	0.27451	9.27708	0.33465	2.8458	0.0627735	0.0436694
31	5/6 Nx	350	0.58	75	8.48536	4.93	686.565	19.299	143.52	60.61	2.23	17.8	0.0367926	7.98206	174.08	71.65	0.41	93	0.8	40	558	38.7	2.4	3.54	1.69	2.5	0.35	21.875	2.68706	1.55131	0.347101	1.411	1.3936	3.3488	4.9504	3.9936	4.7424	3.25227	6.50454	6.25857	4.97545	5.71197	0.19575	0.3699	5.20425	0.9909	4.3875	2.33372	1.94235
32	5/6 Nx	340	0.56	94	7.9	4.04	388.525	26.651	247.84	73.98	1.96	12.6	0.0264936	6.42857	213.81	68.89	0.32	102	0.6	40	474	33.75	2.35	3.44	1.68	2.83	0.315	18.2081	2.54199	1.43412	0.298807	1.688	0.5408	1.0816	1.9968	3.1824	0.7072	3.25227	3.06096	6.17658	2.04975	1.99509	0.23625	0.47925	11.1753	1.46745	2.15055	6.01381	2.83003
33	5/6 Nx	346	0.77	67	4.55	5.4	539.56	35.732	145	44	3.25	19.52	0.0738636	6.00615	161.52	66.65	0.41	80.8	0.7	30	429	32.61	2.24	3.43	1.36	2.86	0.33	18.75	2.52833	1.0705	0.358032	1.58	1.0192	1.2896	0.9568	0.6656	0.5824	2.86965	3.88086	4.48212	2.56902	3.0063	0.3348	0.6318	6.75675	0.41445	1.84545	2.81559	3.00935
[truncated: 8 more columns]
